# Supplementary material for: Effect of Different Selenium Species on Indole-3-Acetic Acid Activity of Selenium Nanoparticles Producing Strain Bacillus altitudinis LH18
Source: Molecules. 2024 May 23;29(11):2463. doi: 10.3390/molecules29112463 (PMC11173968; doi:10.3390/molecules29112463)
Supplement: Supplementary file 1 [file molecules-29-02463-s001.zip]

Archive with 1 entries (1 files):
- molecules-2968261-supplementary.pdf
